# Supplementary material for: The Application of Deep Learning Tools on Medical Reports to Optimize the Input of an Atrial-Fibrillation-Recurrence Predictive Model
Source: J Clin Med. 2025 Mar 27;14(7):2297. doi: 10.3390/jcm14072297 (PMC11989490; doi:10.3390/jcm14072297)
Supplement: Supplementary file 1 [file jcm-14-02297-s001.zip]

Archive with 1 entries (1 files):
- jcm-3520267-supplementary.pdf
